# Supplementary material for: The performance of approximations of farm contiguity compared to contiguity defined using detailed geographical information in two sample areas in Scotland: implications for foot-and-mouth disease modelling
Source: BMC Vet Res. 2013 Oct 8;9:198. doi: 10.1186/1746-6148-9-198 (PMC4126065; doi:10.1186/1746-6148-9-198)
Supplement: Additional file 2 — Concordance (%) of different definitions of being contiguous for sample areas in Aberdeenshire and Ayrshire. [file 1746-6148-9-198-S2.xlsx]

## Sheet: Sheet1
		Current method
		All premises <1km point distance	All premises <3km point distance	All premises <5km point distance	All premises <26m field distance	All premises <151m field distance	All premises <1km field distance	By Voronoi tessellation	By area weighted tessellation
Gold standard	Aberdeenshire
	All <15m	94.5	79.5	47.6	99.6	98.9	89.3	90.7	89.6
	All <15m - river	94.7	79.3	47.3	99.2	98.4	88.9	90.5	89.4
	All <15m - road	94.8	78.9	46.7	98.6	97.9	88.3	90.2	89.1
	All <15m - river/road	95.1	78.7	46.4	98.2	97.5	87.9	90	88.9
	All <15m - river/road/ditch	95.4	78.2	46	97.7	97	87.4	89.7	88.6
	All <15m - river/ditch	95.2	78.7	46.7	98.5	97.8	88.2	90.1	89
	Shared fence	95	78.7	46.5	98.3	97.6	88	90.3	89
	Shared fence - river	95.1	78.5	46.4	98.1	97.4	87.8	90.1	88.9
	Shared fence - river/ditch	95.4	78.1	45.9	97.7	97	87.4	89.9	88.6
	Ayrshire
	All <15m	95.8	80.4	45.3	99.8	98.9	90.4	94.3	93.8
	All <15m - river	96	80.1	45	99.5	98.6	90	94.2	93.6
	All <15m - road	96	80	44.8	99.2	98.3	89.7	94.2	93.7
	All <15m - river/road	96.2	79.7	44.5	98.9	97.9	89.4	94.1	93.6
	All <15m - river/road/ditch	96.5	79.5	44.2	98.5	97.6	89.1	94.1	93.4
	All <15m - river/ditch	96.3	79.9	44.7	99.1	98.2	89.7	94.1	93.5
	Shared fence	96.1	79.8	44.6	99	98.1	89.5	94	93.5
	Shared fence - river	96.2	79.6	44.4	98.8	97.8	89.3	94	93.5
	Shared fence - river/ditch	96.5	79.4	44.1	98.4	97.5	89	94	93.4
